# Supplementary material for: A Step-By-Step Guide for Robotic Blumgart Pancreaticojejunostomy
Source: J Clin Med. 2025 Jun 24;14(13):4471. doi: 10.3390/jcm14134471 (PMC12249653; doi:10.3390/jcm14134471)
Supplement: Supplementary file 1 [file jcm-14-04471-s001.zip]

Archive with 1 entries (1 files):
- jcm-3667834-supplementary.mp4
